# Supplementary material for: A cloud-assisted key agreement protocol for the E-healthcare system
Source: PLoS One. 2025 Jun 3;20(6):e0322313. doi: 10.1371/journal.pone.0322313 (PMC12133001; doi:10.1371/journal.pone.0322313)
Supplement: S2 File 1 — (TXT) [file pone.0322313.s001.txt]

(*—-channels—-*)
free privateChannel1:channel [private].
free publicChannel1:channel.
free publicChannel2:channel.
(*—-constants—-*)
free IDHC:bitstring [private].
free IDES:bitstring [private].
free IDCS:bitstring.
(*—-shared key—-*)
free G:bitstring [private].
free SK:bitstring [private].
(*—-functions—-*)
fun concat(bitstring, bitstring):bitstring.
fun h(bitstring):bitstring.
fun mult(bitstring, bitstring):bitstring.
fun sign(bitstring, bitstring):bitstring.
fun verify(bitstring, bitstring):bitstring.
(*—-events—-*)
event startUHC(bitstring).
event endUHC(bitstring).
event startES(bitstring).
event endES(bitstring).
event startCS(bitstring).
event endCS(bitstring).
(*—-Ui process—-*)
let UHC =
out(privateChannel1,(IDHC));
in(privateChannel1, (XSKu:bitstring, ADDIdP:bitstring));
let TIDHC=IDHC in
event startUHC(IDHC);
new tsU:bitstring;
new rU:bitstring;
let KU = mult(rU, G) in
let TU = h(concat(KU, tsU)) in
let VU = sign(XSKu, TU) in
out(publicChannel1, (TIDHC, ADDIdP, KU, VU, tsU));
in(publicChannel1, (TIDES:bitstring, ADDIdP2:bitstring, KSP:bitstring, VSP:bitstring, tsSP:bitstring));
let TID=h(concat(TIDHC, VU)) in
let SK = mult(rU, KSP) in
new Typeentity:bitstring;
out(publicChannel2, (Typeentity, TIDES, VSP, tsSP));
in(publicChannel2, (xIDES:bitstring));
event endUHC(IDHC).
(*—–SP process—-*)
let ES =
out(privateChannel1,(IDES));
in(privateChannel1, (XSKsp:bitstring, ADDIdP:bitstring));
let TIDES=IDES in
event startES(IDES);
in(publicChannel1, (TIDHC:bitstring, ADDIdP2:bitstring, KU:bitstring, VU:bitstring, tsU:bitstring));
new Typeentity:bitstring;
out(publicChannel2, (Typeentity, TIDHC, VU, tsU));
in(publicChannel2, (xIDHC:bitstring));
new tsSP:bitstring;
new rSP:bitstring;
let KSP = mult(rSP, G) in
let TSP = h(concat(KSP, tsSP)) in
let VSP = sign(XSKsp, TSP) in
let SK = mult(rSP, KU) in
out(publicChannel1, (TIDES, ADDIdP2, KSP, VSP, tsSP));
event endES (IDES).
(*—-AC process—-*)
let CS =
in(privateChannel1,(XIDentity:bitstring));
new SKIdP:bitstring;
new PKIdP:bitstring;
new SKentity:bitstring;
new PKentity:bitstring;
new IDIdP:bitstring;
let Certsign = sign(SKIdP, concat(concat(PKentity,XIDentity),IDIdP)) in
event startCS(IDCS);
in(publicChannel2, (XPKentity:bitstring, Ventity:bitstring));
new true:bitstring;
if (verify(XPKentity, Ventity)=true) then
out(publicChannel2, true);
event endCS(IDCS).
(*—-queries—-*)
query IDHC:bitstring; inj-event(endUHC(IDHC)) ==> inj-event(startUHC(IDHC)).
query IDES:bitstring; inj-event(endES(IDES)) ==> inj-event(startES(IDES)).
query IDCS:bitstring; inj-event(endCS(IDCS)) ==> inj-event(startCS(IDCS)).
query attacker(SK).
(*—-process—-*)
process
((!UHC)|(!ES)|(!CS))
